# Supplementary material for: Genomic Insights into Marinovum sedimenti sp. nov., Isolated from Okhotsk Sea Bottom Sediments, Suggest Plasmid-Mediated Strain-Specific Motility
Source: Microorganisms. 2026 Jan 7;14(1):125. doi: 10.3390/microorganisms14010125 (PMC12843797; doi:10.3390/microorganisms14010125)
Supplement: Supplementary file 1 [file microorganisms-14-00125-s001.zip]

Archive with 1 entries (1 files):
- microorganisms-4056684-supplementary.pdf
